# Supplementary material for: miR396-OsGRFs Module Balances Growth and Rice Blast Disease-Resistance
Source: Front Plant Sci. 2019 Jan 14;9:1999. doi: 10.3389/fpls.2018.01999 (PMC6339958; doi:10.3389/fpls.2018.01999)
Supplement: Table S2 — Agronomic performances of MIM396 and OEGRF transgenic lines. [file Table_2.XLSX]

## Sheet: Sheet1
Supplemental Table 2. Agronomic performances of MIM396 and OEGRF transgenic lines
Location		PH (cm)	NT	NP	PL (cm)	NGP	SSR (%)	SL(cm)	SW(cm)	SWT (g)
Chengdu (Field 1)	YB	80.34±1.97	8.60±1.95	8.40±2.07	19.73±0.31	194.60±13.96	62.62±5.65	8.84±0.09	2.12±0.08	21.68±0.11
	396 Mimic-2	82.74±2.90	11.80±2.28	11.00±	20.93±0.54	170.00±8.15	79.08±2.23	11.08±0.13	2.32±0.08	26.03±0.13
	OEGRF6-1	76.43±2.23	9.00±1.73	8.67±1.15	21.03±0.03	258.00±5.29	69.77±4.48	9.16±0.09	2.26±0.05	22.29±0.11
	OEGRF6-3	83.78±6.21	9.00±3.46	9.00±3.67	21.73±.45	300.80±11.34	69.93±1.07	9.26±0.05	2.28±0.04	22.10±0.09
	OEGRF8-1	78.16±4.81	8.80±1.92	8.60±2.19	21.00±0.29	199.20±11.26	67.76±4.28	9.02±0.08	2.22±0.04	21.99±0.15
	OEGRF8-2	82.14±1.34	9.00±1.73	8.60±1.52	20.45±0.54	217.60±12.38	66.00±2.93	9.00±0.07	2.34±0.05	21.89±0.01
	OEGRF9-2	73.25±0.21	8.00±2.83	8.00±	19.93±0.13	194.80±15.39	72.83±3.79	9.02±0.08	2.44±0.05	22.20±0.09
Chengdu (Field 2)	YB	96.2±1.64	7.2±1.30	7.2±0.84	19.51±0.78	198.60±14.90	59.50±5.33	9.20±0.12	2.12±0.08	23.20±0.44
	OEGRF 7-1	75.6±4.6	5.2±1.30	5.2±1.30	13.40±0.78	125.60±4.90	49.28±6..75	9.46±0.11	2.23±0.02	26.46±0.33
	OEGRF 7-2	75±5.04	5.6±1.81	5.8±1.64	14.00±0.94	120.40±6.58	52.06±2.92	9.28±0.08	2.21±0.02	25.83±0.33
	GRF7RNAi-1	96.4±1.51	10.6±0.89	10.4±1.51	17.19±0.35	159.18±19.64	58.72±2.05	8.82±0.19	2.11±0.02	21.65±0.31
	OEGRF7RNAi-2	96.6±1.94	10.6±2.88	9.2±2.04	17.02±0.85	155.8±9.99	66.65±2.24	8.86±0.21	2.13±0.03	21.95±0.47
Wuhan	YB	79.42±2.17	8.77±1.86	8.52±2.15	18.47±0.42	148.72±9.36	82.75±6.58	8.52±0.07	2.15±0.08	21.75±0.13
	396 Mimic-2	82.38±3.15	11.55±2.59	11.21±1.95	20.84±0.72	185.43±9.81	79.59±5.71	9.72±0.08	2.25±0.09	22.16±0.29
	OEGRF6-1	78.58±3.49	9.58±1.85	8.84±1.71	18.79±0.52	173.64±7.96	81.27±6.63	8.85±0.06	2.21±0.06	22.07±0.18
	OEGRF6-3	81.43±4.69	9.74±2.39	9.25±2.04	19.57±0.79	189.48±10.53	80.31±5.21	8.77±0.09	2.18±0.06	21.95±0.24
	OEGRF8-1	78.72±5.79	8.96±1.75	8.31±2.18	18.55±0.81	152.28±5.77	82.35±4.31	8.48±0.05	2.16±0.08	21.83±0.36
	OEGRF8-2	80.65±4.22	9.00±1.85	8.47±2.52	19.36±0.51	155.79±8.34	78.64±5.18	8.42±0.05	2.22±0.08	21.92±0.42
	OEGRF9-2	82.05±4.18	8.60±3.16	8.33±2.84	20.18±0.44	149.57±7.36	81.18±6.25	8.68±0.06	2.21±0.07	21.96±0.58
PH, plant height. NT, number of tillers. NP, number of panicles. PL, panicle length. NGP, number of grains per panicle. SSR, seed setting rate. SL, seed length. SW, seed width. SWT, 1,000-seed weight. Values are all shown as means ± s.e.m
