# Supplementary material for: miR396-OsGRFs Module Balances Growth and Rice Blast Disease-Resistance
Source: Front Plant Sci. 2019 Jan 14;9:1999. doi: 10.3389/fpls.2018.01999 (PMC6339958; doi:10.3389/fpls.2018.01999)
Supplement: Table S3 — Primers used in this study. [file Table_3.XLSX]

## Sheet: Sheet1
Table S3: Primers used in this study
Gene name	Primer sequence 5'-3'
OsGRF1- F for RT:	ATGGAGCCCAAGCAGAGC
OsGRF1 -R for RT:	CATTGTGGTAGCGGGAGGT
OsGRF2- F for RT:	TTGTCCAAGGAGCACTGCCTCACCC
OsGRF2 -R for RT:	CGGCGGTGGGGATGGAGATGG
OsGRF3- F for RT:	GACAATGCTGCGTCTTACT
OsGRF3 -R for RT:	AATGACAATGGCTCCCTC
OsGRF4- F for RT:	CTGCCATCTCAGAACTCG
OsGRF4 -R for RT:	CCACTCATCAAAGAAGGGAC
OsGRF5- F for RT:	GCATTCACTGCCTTCCA
OsGRF5 -R for RT:	CCATCTCCGACCACGA
OsGRF6- F for RT:	TCCATTAGCACGAGAAA
OsGRF6 -R for RT:	AAAGAATCACGGAACATAG
OsGRF7- F for RT:	ATCTTATTGAACGCTCCC
OsGRF7 -R for RT:	CGATGAACCGCCTACT
OsGRF8- F for RT:	GCTGGTGTATCATCTCG
OsGRF8 -R for RT:	GAACTTAGTAGCCATTTGTA
OsGRF9- F for RT:	AGCAGGAGACAGTGAAT
OsGRF9 -R for RT:	CTCTGGCGAGGAATAG
OsGRF10- F for RT:	CTGATGGGGTTGGGGAA
OsGRF10 -R for RT:	GGTGGGGGAGAAGACGAT
OsGRF11- F for RT:	CGCCCAGAAGTACCCGACAT
OsGRF11 -R for RT:	GAGGTAGAATCAGGCTCGTCA
OsGRF12- F for RT:	CCTGACGGGCCTGGGGA
OsGRF12 -R for RT:	TGCTGGCGGAGGAGAAACC
OsUbi-F for RT	GCCCAAGAAGAAGATCAAGAAC
OsUbi-R for RT	AGATAACAACGGAAGCATAAAAGTC
osa-miR396a/b-F for RT	gcccTCTTCCACAGCTTTCTT
osa-miR396c-F for RT	gcccTCTTCCACAGCTTTCTT
osa-miR396d/g/h-F for RT	gcccTCTCTCCACAGGCTTTCT
osa-miR396e-F for RT	gcccTCTCCACAGGCTTTCTT
osa-miR396f-F for RT	gcccTCTCCACAGGCTTTCTT
osa-miR396 a/b/e ST	GTCGTATCCAGTGCAGGGTCCGAGGTATTCGCACTGGATACGACCAGTTC
osa-miR396 c/f ST	GTCGTATCCAGTGCAGGGTCCGAGGTATTCGCACTGGATACGACAAGTTC
osa-miR396 d/g/h ST	GTCGTATCCAGTGCAGGGTCCGAGGTATTCGCACTGGATACGACCCGTTC
U6-F for RT	CGATAAAATTGGAACGATACAGA
U6-R for RT	ATTTGGACCATTTCTCGATTTGT
MoPot2-F for RT	ACGACCCGTCTTTACTTATTTGG
MoPot2-R for RT	AAGTAGCGTTGGTTTTGTTGGAT
Reporter 1 F kpnI	cATGAACCGTTCAAGAAAGCCTGTGGAAggtac
Reporter 1 R kpnI	cTTCCACAGGCTTTCTTGAACGGTTCATggtac
Reporter 2 F KpnI	cATGCACCGTTCAAGAAAGCATGTGGAAggtac
Reporter 2 R KpnI	cTTCCACATGCTTTCTTGAACGGTGCATggtac
Reporter 3 F kpnI	cATGCATCGTTCAAGAAAGCATGTGGAAggtac
Reporter 3 R kpnI	cTTCCACATGCTTTCTTGAACGATGCATggtac
Reporter 4 F kpnI	cATGGGCCGTTCAAGAAAGCCTATGGAAggtac
Reporter 4 R kpnI	cTTCCATAGGCTTTCTTGAACGGCCCATggtac
Reporter Mutant - F	cATGCATCGCTCTAGGAAACACGTTGAGggtac
Reporter Mutant - R	cCTCAACGTGTTTCCTAGAGCGATGCATggtac
osa-miR396d - MIMIC FP	gatccCAGTTCAAGAAgtcAGCCTGTGGAa
osa-miR396d - MIMIC RP	gatctTCCACAGGCTgacTTCTTGAACTGg
eYFP-RP	CAGGGTCAGCTTGCCGTAG
Nb-EF1a F - RT	AGCTTTACCTCCCAAGTCATC
Nb-EF1a R - RT	AGAACGCCTGTCAATCTTGG
